# Supplementary material for: Reading bots: The implication of deep learning on guided reading
Source: Front Psychol. 2023 Feb 6;14:980523. doi: 10.3389/fpsyg.2023.980523 (PMC9939479; doi:10.3389/fpsyg.2023.980523)
Supplement: Supplementary file 2 [file Data_Sheet_1.ZIP]

Archive with 4 entries (4 files):
- readingbots-readingbotsapi.zip
- readme.txt
- DiscourseSimplificationService.zip
- readingbots-frontend.zip
