# Supplementary material for: Reading bots: The implication of deep learning on guided reading
Source: Front Psychol. 2023 Feb 6;14:980523. doi: 10.3389/fpsyg.2023.980523 (PMC9939479; doi:10.3389/fpsyg.2023.980523)
Supplement: Supplementary file 2 [file Data_Sheet_1.ZIP › readme.txt]

Description of the three zip files
1. DiscourseSimplificationService.zip:  Java-based service for text simplification
2. readingbots-frontend.zip: React-based frontend for the readingbots
3. readingbots-readingbotsapi.zip: Python-based service for word sense disambiguation, named entity recognition, entity-linking to BabelNet, new word identification, question generation, automatic essay scoring
